# Supplementary material for: Genome Mining of Pseudanabaena galeata CCNP1313 Indicates a New Scope in the Search for Antiproliferative and Antiviral Agents
Source: Microorganisms. 2024 Aug 9;12(8):1628. doi: 10.3390/microorganisms12081628 (PMC11356792; doi:10.3390/microorganisms12081628)
Supplement: Supplementary file 1 [file microorganisms-12-01628-s001.zip]

Archive with 1 entries (1 files):
- microorganisms-3107126-supplementary.pdf
